# Supplementary material for: Spatial coordination in a mutually beneficial bacterial community enhances its antibiotic resistance
Source: Commun Biol. 2019 Aug 8;2:301. doi: 10.1038/s42003-019-0533-0 (PMC6687750; doi:10.1038/s42003-019-0533-0)
Supplement: Supplementary file 5 — Supplementary Data 1 [file 42003_2019_533_MOESM5_ESM.xlsx]

## Sheet: Fig, 1b
	R										N										N+R									N+R-R									N+R-N
time（h）	0401-1	0401-2	0401-3	0402-1	0402-2	0402-3	0402-4	0402-5	R-mean	R-std	0401-1	0401-2	0401-3	0402-1	0402-2	0402-3	0402-4	0402-5	N-mean	N-std	0401-1	0401-2	0401-3	0402-2	0402-3	0402-4	0402-5	N+R-mean	N+R-std	0401-1	0401-2	0401-3	0402-2	0402-3	0402-4	0402-5	N+R-R-mean	N+R-R-std	0401-1	0401-2	0401-3	0402-2	0402-3	0402-4	0402-5	N+R-N-mean	N+R-N-std
0	0.17966	0.183827	0.179387	0.169601	0.170528	0.175453	0.168005	0.166957	0.174177	0.00587818	0.182191	0.15624	0.183938	0.178411	0.172018	0.179726	0.18957	0.189194	0.178911	0.0101106	0.19447	0.19477	0.17923	0.178263	0.178033	0.170281	0.177461	0.181787	0.00856557	0.0972352	0.0973852	0.0896149	0.0891317	0.0890166	0.0851405	0.0887307	0.0908936	0.00428278	0.0972352	0.0973852	0.0896149	0.0891317	0.0890166	0.0851405	0.0887307	0.0908936	0.00428278
1	0.178139	0.182204	0.1828	0.181688	0.174084	0.180341	0.178284	0.175229	0.179096	0.00302675	0.16418	0.143277	0.163932	0.170321	0.171122	0.17531	0.181386	0.178271	0.168475	0.0111456	0.171065	0.171989	0.167874	0.173152	0.167596	0.162377	0.157259	0.16733	0.00528988	0.0733857	0.0782099	0.0762081	0.0837515	0.0697558	0.0666532	0.0830943	0.0758655	0.00595702	0.0976794	0.0937793	0.0916654	0.0894	0.0978403	0.095724	0.0741642	0.0914647	0.00761935
2	0.165136	0.1703	0.171421	0.169168	0.164755	0.170018	0.169398	0.165063	0.168157	0.00253835	0.168045	0.144893	0.165459	0.178151	0.16453	0.168302	0.174319	0.172366	0.167008	0.00939869	0.185711	0.184189	0.180917	0.177883	0.172617	0.170656	0.160016	0.175998	0.0083202	0.0882605	0.0950913	0.0877189	0.0875132	0.0774971	0.0707556	0.0898588	0.0852422	0.00763981	0.0974504	0.0890972	0.0931982	0.0903701	0.0951197	0.0999009	0.0701567	0.0907562	0.00910793
3	0.157195	0.161671	0.165433	0.164483	0.161021	0.16166	0.165284	0.164929	0.16271	0.00268225	0.184498	0.157452	0.184954	0.193154	0.191972	0.192907	0.194096	0.200782	0.187477	0.0123465	0.205725	0.200631	0.199463	0.198822	0.194794	0.186374	0.180605	0.195202	0.00812959	0.0957416	0.105254	0.100774	0.0976336	0.0916522	0.0851215	0.105002	0.0973113	0.00673383	0.109983	0.0953764	0.0986886	0.101189	0.103142	0.101252	0.0756031	0.0978907	0.00999772
4	0.156584	0.16022	0.162559	0.162028	0.154064	0.154273	0.162169	0.162018	0.159239	0.00343801	0.195926	0.166444	0.197696	0.196291	0.209989	0.208727	0.213517	0.21604	0.200579	0.014895	0.222915	0.214835	0.215849	0.211826	0.208821	0.200339	0.195392	0.209997	0.00874937	0.116066	0.110766	0.117776	0.105728	0.099503	0.0904313	0.107032	0.106757	0.00881896	0.10685	0.104069	0.0980731	0.106098	0.109318	0.109907	0.0883595	0.103239	0.00708521
5	0.154335	0.15678	0.157769	0.158428	0.152317	0.150689	0.16322	0.160719	0.156782	0.00393188	0.203816	0.17315	0.207348	0.204235	0.223422	0.220151	0.225956	0.228664	0.210843	0.0170177	0.240861	0.230575	0.231765	0.224526	0.222159	0.209516	0.210025	0.224204	0.0106657	0.119585	0.125232	0.124681	0.117349	0.105714	0.098381	0.119129	0.115724	0.00926398	0.121276	0.105343	0.107084	0.107177	0.116445	0.111135	0.0908966	0.10848	0.00891944
6	0.150616	0.152162	0.152541	0.156583	0.147678	0.150111	0.162827	0.158582	0.153888	0.00471075	0.203984	0.174043	0.208505	0.204076	0.234123	0.224705	0.230464	0.232827	0.214091	0.0192697	0.256198	0.244061	0.246654	0.240043	0.237834	0.232027	0.226329	0.240449	0.00907824	0.13931	0.137485	0.13871	0.124304	0.12383	0.109253	0.131751	0.129235	0.0101312	0.116888	0.106575	0.107944	0.115739	0.114004	0.122774	0.0945781	0.111215	0.00847733
7	0.145215	0.14651	0.147195	0.150751	0.141316	0.146188	0.159416	0.156078	0.149084	0.00561629	0.199089	0.171702	0.203849	0.194841	0.215272	0.220405	0.226055	0.229437	0.207581	0.0179519	0.268797	0.258118	0.259631	0.253789	0.249622	0.24114	0.238423	0.252789	0.00988918	0.136273	0.142269	0.145457	0.128958	0.12527	0.112188	0.140498	0.132987	0.0108052	0.132525	0.115849	0.114174	0.124831	0.124352	0.128952	0.0979252	0.119801	0.0108066
8	0.142821	0.142223	0.14189	0.147229	0.138782	0.142998	0.156143	0.153832	0.14574	0.00578322	0.195386	0.168122	0.198478	0.184542	0.208322	0.215118	0.220154	0.22334	0.201683	0.0176948	0.289269	0.275701	0.277965	0.268931	0.262028	0.257534	0.252047	0.269068	0.0119737	0.153718	0.157215	0.159421	0.144102	0.142991	0.123846	0.15799	0.148469	0.011772	0.135551	0.118486	0.118544	0.124829	0.119037	0.133688	0.0940562	0.120599	0.0126967
9	0.137594	0.13753	0.137677	0.144321	0.135042	0.140115	0.151274	0.149144	0.141587	0.00560262	0.188391	0.161686	0.191638	0.171569	0.199854	0.209122	0.214371	0.217382	0.194252	0.0187368	0.304398	0.291506	0.29417	0.287011	0.274303	0.280593	0.268992	0.285853	0.0112867	0.156822	0.167826	0.170584	0.150915	0.133577	0.126746	0.1591	0.152224	0.0153413	0.147575	0.12368	0.123586	0.136096	0.140726	0.153847	0.109892	0.133629	0.014258
10	0.132923	0.131958	0.133088	0.139139	0.131858	0.13609	0.146702	0.145121	0.13711	0.00558098	0.182635	0.155343	0.184553	0.162435	0.193571	0.20428	0.209089	0.211407	0.187914	0.0195237	0.321742	0.307876	0.310768	0.304052	0.289695	0.298556	0.285278	0.302567	0.0116253	0.162125	0.168111	0.174154	0.154603	0.151386	0.13743	0.168352	0.159452	0.011656	0.159618	0.139764	0.136614	0.149449	0.138309	0.161126	0.116925	0.143115	0.0141389
11	0.12765	0.128708	0.127876	0.13474	0.128928	0.132803	0.141523	0.140723	0.132869	0.00530447	0.176021	0.147955	0.177539	0.157413	0.186378	0.198147	0.20263	0.204749	0.181354	0.0194902	0.337274	0.324651	0.326857	0.321671	0.306442	0.317111	0.301087	0.319299	0.0114408	0.173166	0.183414	0.181016	0.159597	0.155384	0.144052	0.175054	0.167383	0.013544	0.164107	0.141237	0.145841	0.162074	0.151059	0.173059	0.126033	0.151916	0.0147381
12	0.124993	0.123796	0.123901	0.13115	0.125975	0.128419	0.137481	0.136769	0.129061	0.00519012	0.171726	0.143241	0.171572	0.153069	0.181997	0.192797	0.19807	0.199558	0.176504	0.0193486	0.352161	0.342059	0.343688	0.340754	0.322836	0.337508	0.319777	0.336969	0.0107689	0.174611	0.189096	0.19686	0.170679	0.158615	0.149937	0.184036	0.174833	0.0154618	0.17755	0.152962	0.146828	0.170075	0.164221	0.187571	0.135741	0.162136	0.0167635
13	0.119409	0.119818	0.119585	0.127072	0.123126	0.125819	0.134163	0.133096	0.125261	0.00553245	0.167964	0.13961	0.166762	0.152398	0.177541	0.188705	0.193346	0.19708	0.172926	0.0189231	0.369736	0.359148	0.361214	0.357748	0.339073	0.356738	0.338274	0.354562	0.0107944	0.176797	0.19309	0.193657	0.174632	0.170816	0.156595	0.199087	0.180668	0.0140928	0.192939	0.166058	0.167557	0.183116	0.168257	0.200143	0.139187	0.173894	0.0188022
14	0.115232	0.116466	0.115705	0.123196	0.119403	0.122679	0.130364	0.129179	0.121528	0.00552726	0.165731	0.1381	0.164024	0.149674	0.175655	0.187397	0.192065	0.194869	0.170939	0.019097	0.384462	0.372562	0.373754	0.375322	0.355188	0.37488	0.358376	0.370649	0.00951334	0.183238	0.196035	0.201577	0.172438	0.168216	0.161385	0.201374	0.183466	0.0153459	0.201224	0.176527	0.172177	0.202884	0.186972	0.213495	0.157002	0.187183	0.0184609
15	0.110938	0.112171	0.11235	0.119754	0.116671	0.119856	0.126608	0.125872	0.118028	0.00570237	0.164036	0.136609	0.16244	0.147533	0.174652	0.18546	0.190401	0.191794	0.169116	0.0189012	0.397465	0.383344	0.387426	0.392483	0.371432	0.390385	0.376978	0.385645	0.00840522	0.188506	0.198955	0.205616	0.17769	0.1733	0.165612	0.209537	0.18846	0.0156597	0.208958	0.184388	0.18181	0.214794	0.198132	0.224773	0.167441	0.197185	0.0188815
16	0.108373	0.108758	0.108919	0.116709	0.113773	0.117252	0.123312	0.122404	0.114938	0.00562602	0.165691	0.137572	0.164233	0.144507	0.17462	0.185225	0.19018	0.191116	0.169143	0.0188868	0.408902	0.394785	0.400605	0.405305	0.386136	0.406083	0.392119	0.399134	0.00775551	0.194398	0.204331	0.2188	0.174483	0.173882	0.165725	0.211314	0.191848	0.0191773	0.214504	0.190454	0.181805	0.230823	0.212253	0.240358	0.180805	0.207286	0.0219034
17	0.105639	0.105997	0.106027	0.112821	0.11141	0.114813	0.119794	0.119252	0.111969	0.00541339	0.164952	0.137117	0.164549	0.143704	0.172783	0.183608	0.188891	0.189054	0.168082	0.0184099	0.416595	0.403856	0.409839	0.415316	0.39763	0.415328	0.402163	0.408675	0.00696997	0.201468	0.208142	0.221653	0.179704	0.170387	0.162507	0.216877	0.194391	0.021701	0.215126	0.195713	0.188186	0.235612	0.227243	0.25282	0.185286	0.214284	0.0238311
18	0.103957	0.102842	0.103226	0.109809	0.108721	0.111788	0.116461	0.11595	0.109094	0.00511254	0.165059	0.136729	0.165168	0.14338	0.173534	0.183981	0.189091	0.187337	0.168035	0.0183899	0.424641	0.41282	0.416962	0.42232	0.406818	0.422168	0.409578	0.416472	0.00641083	0.205154	0.216748	0.228385	0.184593	0.178257	0.166953	0.221457	0.200221	0.021958	0.219487	0.196072	0.188577	0.237728	0.228561	0.255215	0.188121	0.216252	0.0242184
19	0.100646	0.100702	0.100095	0.106622	0.105892	0.108649	0.113075	0.11297	0.106081	0.00497002	0.16406	0.135685	0.165273	0.139865	0.173025	0.183636	0.188674	0.185238	0.166932	0.0188546	0.43027	0.419489	0.423302	0.427376	0.412911	0.427029	0.415925	0.422329	0.00596825	0.213864	0.225952	0.227039	0.180633	0.176746	0.169488	0.224184	0.202558	0.0238529	0.216406	0.193537	0.196263	0.246744	0.236165	0.257541	0.191741	0.219771	0.0252437
20	0.105835	0.10814	0.108377	0.103517	0.103356	0.106143	0.110069	0.109897	0.106917	0.00246101	0.176346	0.149359	0.179736	0.135291	0.172162	0.181907	0.187976	0.18308	0.170732	0.0173286	0.447181	0.438715	0.441979	0.430306	0.417065	0.430267	0.420562	0.432296	0.010242	0.202792	0.218236	0.228617	0.183824	0.181048	0.174071	0.232446	0.203005	0.0221745	0.244389	0.220479	0.213362	0.246482	0.236017	0.256196	0.188116	0.229291	0.0217762

## Sheet: Fig, 2b
Initial density(OD600)	Survival rate[log2]
0.30413	-3.23935
0.33957	-2.41791
0.4175	-3.49218
0.47452	-2.83354
0.49519	-2.81991
0.53421	-3.25443
0.57535	-2.17315
0.59159	-2.98531
0.73867	-2.27097
0.74434	-2.87021
0.75848	-2.43404
0.7998	-3.1263
0.8089	-2.80497
0.83147	-3.17872
0.86996	-3.34
0.9202	-1.21844
0.92717	-3.40312
0.9406	-1.59091
0.9518	-3.39887
0.95874	-2.40388
1.10131	-1.21905
1.17503	-0.53021
1.19037	-0.44761
1.27021	-2.63465
1.46648	1.24189
1.4669	2.99548
1.49834	-0.89976
1.58961	2.74834
1.69485	-0.99041
1.75266	-3.2709
1.98803	-1.59366
2.02423	2.20978
2.10158	3.29529
2.15983	3.15209
2.19534	3.02098
2.20158	2.92637
2.40416	3.3091
2.5114	3.64579
2.59278	2.89632
2.66539	2.01921
2.81101	1.49645
2.91491	3.87724
2.95099	2.89018
3.37644	2.90212
3.46998	2.92356
3.88037	2.83873

## Sheet: Fig, 2c
Initial density(OD600)	Survival rate[log2]
0.30413	-1.17555
0.33957	0.90226
0.4175	-0.253
0.47452	0.31095
0.49519	-0.39051
0.53421	0.47938
0.57535	0.34788
0.59159	-1.37251
0.73867	0.32756
0.74434	0.00409
0.75848	-0.02472
0.7998	-0.32753
0.8089	-0.4793
0.83147	-0.70742
0.86996	-0.89057
0.9202	0.12206
0.92717	-0.12803
0.9406	-0.20501
0.9518	-0.19105
0.95874	-0.14423
1.10131	0.78459
1.17503	-0.03275
1.19037	0.00951
1.27021	0.21104
1.46648	1.40927
1.4669	2.50218
1.49834	-0.10121
1.58961	2.28396
1.69485	-0.16475
1.75266	0.17928
1.98803	0.24701
2.02423	2.11576
2.10158	2.60181
2.15983	2.46626
2.19534	2.30799
2.20158	2.50636
2.40416	2.53534
2.5114	3.12077
2.59278	2.25133
2.66539	1.69087
2.81101	1.30226
2.91491	3.26501
2.95099	2.19238
3.37644	2.16004
3.46998	2.15307
3.88037	2.10412

## Sheet: Fig.3c
		Site number
Survival rate of N	Time (h)	1	2	3	4	5	6	7	8	9	10	11	12	13	14	15	16	17	18	19	20	21	22	23	24	25	26
	0	1	1	1	1	1	1	1	1	1	1	1	1	1	1	1	1	1	1	1	1	1	1	1	1	1	1
	2	0.565266	0.560824	0.500559	0.433263	0.478714	0.416777	0.452003	0.425198	0.444809	0.351388	0.317854	0.364421	0.344419	0.397653	0.427894	0.430013	0.374365	0.403576	0.393232	0.47465	0.464854	0.420853	0.479726	0.504933	0.506915	0.506915
	4	0.436102	0.440646	0.454323	0.440545	0.61325	0.530396	0.558299	0.535199	0.513173	0.498686	0.465997	0.541892	0.498396	0.556454	0.553525	0.494982	27.9451	0.524715	0.478293	0.47182	0.486771	0.553332	0.523537	0.520534	0.522455	0.522455
	6	0.384585	0.448018	0.451222	0.467456	0.591026	0.542901	0.577833	0.622495	0.634555	0.591563	0.681805	0.760555	0.712509	0.701059	0.67166	0.677206	0.610953	0.733247	0.757981	0.68793	0.654843	0.747075	0.856736	0.880245	0.880725	0.880725
	8	0.238159	0.323801	0.366336	0.312539	0.536283	0.525098	0.574199	0.718168	0.686566	0.744741	0.774559	0.922617	0.976847	1.05777	1.03757	1.03048	0.982475	1.18165	1.24729	1.09329	1.03143	1.09088	1.39912	1.46377	1.46191	1.46191
	10	0.0368442	0.0847212	0.170682	0.11255	0.283701	0.3273	0.440807	0.553174	0.620079	0.664654	0.821492	1.18507	1.12466	1.48889	1.52368	1.70325	1.8618	2.10826	2.1052	2.00576	1.92044	1.98966	2.48549	2.57656	2.57025	2.57025
	20	0.0547259	0.0344638	0.150697	0.240009	0.502263	0.752132	1.24833	1.88964	1.97995	2.4349	2.81788	3.83448	4.37944	5.90611	7.56143	8.74429	9.85832	10.6732	8.51047	7.60739	8.43994	9.09713	9.79617	9.79406	9.75884	9.75884
	45	0.140328	0.372293	0.592871	1.12847	2.1078	2.52693	4.03185	7.1754	7.32912	8.16467	9.04297	12.11	12.7999	14.6681	19.0753	21.914	24.3365	24.306	22.542	20.9093	22.3269	23.7035	24.4973	24.2415	24.1485	24.1485
		Site number
	Time (h)	1	2	3	4	5	6	7	8	9	10	11	12	13	14	15	16	17	18	19	20	21	22	23	24	25	26
Survival rate of R	0	1	1	1	1	1	1	1	1	1	1	1	1	1	1	1	1	1	1	1	1	1	1	1	1	1	1
	2	1.10581	0.839175	0.791998	0.57824	0.431276	0.226074	0.380499	0.381782	0.293984	0.217047	0.204577	0.158917	0.361377	0.32573	0.311966	0.506048	0.5791	0.748147	0.601548	0.622945	0.642896	0.44354	0.486881	0.454727	0.441096	0.441096
	4	1.66413	1.1394	1.37754	1.08886	0.670501	0.418489	0.460976	0.60363	0.801242	0.830511	1.18961	1.11698	1.22561	1.29353	1.24179	1.07903	1.28622	1.38427	1.10407	1.15407	1.22323	1.20223	0.689345	0.560178	0.549183	0.549183
	6	1.99865	1.57926	1.47796	1.18702	1.07954	0.75061	0.88115	0.998509	1.38728	1.24254	1.4365	1.84985	1.7753	1.50764	1.22568	1.32376	1.31507	1.48192	1.36733	1.42901	1.18843	1.51868	1.27044	1.22713	1.23281	1.23281
	8	2.7796	1.80418	1.74632	1.6562	1.54056	1.15853	1.40869	1.53077	1.65215	1.17757	1.19976	1.68963	1.9785	1.64874	1.6042	1.84917	1.71217	1.44557	1.32936	1.54656	1.42215	1.58202	1.2855	1.24528	1.25141	1.25141
	10	2.63449	1.98704	2.09653	2.66457	2.65595	2.30319	2.70413	2.53938	2.31963	2.02242	2.46675	2.52152	2.28686	2.35923	2.35014	2.26299	2.24648	1.96088	1.86237	2.0292	1.58481	1.55377	1.06673	0.974021	0.973371	0.973371
	20	1.6182	0.806214	1.60626	4.49664	4.8763	3.80328	4.57022	4.53775	3.82979	3.73732	5.11719	5.45987	5.20314	9.09808	11.9366	10.3434	10.0459	7.73873	2.31478	2.18265	3.10614	3.8528	2.96124	2.95438	3.00323	3.00323
	45	2.73438e-05	0.459499	3.3113	9.23159	13.7585	10.8734	9.28715	10.6314	10.0641	10.1735	9.25397	9.95775	11.4401	14.3886	18.9691	20.112	18.0191	13.5544	6.24866	8.59507	10.8589	14.5444	13.0805	13.8301	14.1508	14.1508

## Sheet: Fig.3d
Time (h)	Growth rate of N (h-1)	Growth rate of All (h-1)	N/R
0	0	0	1
2	-0.213694	-0.15128	0.789953
4	-0.0931117	-0.03888	0.700021
6	-0.0295397	-0.04183	0.888576
8	-0.00341269	-0.000506368	0.955068
10	0.0168265	0.01327	1.07502
20	0.069991	0.05875	1.67388
45	0.0465104	0.03862	2.48427

## Sheet: Fig.4b
Initial density(OD600)	Survival rate[log2]
0.35157	-19.7005
0.87893	-18.7276
1.31839	-15.5153
1.58207	-0.76463
1.66996	1.57833
1.75786	2.67744
2.19732	3.65408
2.63678	3.72141
3.07625	3.6352
3.51571	3.52248

## Sheet: Fig.4c
Initial density(OD600)	Survival rate[log2]
0.35157	-0.80922
0.87893	-0.49071
1.31839	-0.22378
1.58207	0.42357
1.66996	1.45784
1.75786	2.2222
2.19732	3.00717
2.63678	3.05006
3.07625	2.96205
3.51571	2.85372

## Sheet: Fig.4e
		Site number
Survival rate of N	Time (h)	1	2	3	4	5	6	7	8	9	10	11	12	13	14	15	16	17	18	19	20	21	22	23	24	25	26
	0	1	1	1	1	1	1	1	1	1	1	1	1	1	1	1	1	1	1	1	1	1	1	1	1	1	1
	2	0.284017	0.300459	0.318363	0.334739	0.353884	0.372418	0.390165	0.408398	0.425524	0.444339	0.461587	0.476503	0.490311	0.503248	0.514606	0.524825	0.532073	0.53896	0.55206	0.562054	0.572352	0.578519	0.586438	0.589493	0.592992	0.59479
	4	0.0776102	0.0855275	0.0945202	0.103209	0.113997	0.125199	0.136773	0.149637	0.162864	0.178857	0.195141	0.210791	0.226797	0.243394	0.259464	0.275443	0.28793	0.300808	0.326007	0.347067	0.371037	0.386246	0.40694	0.415143	0.42409	0.428571
	6	0.0215204	0.0249691	0.0291709	0.0335941	0.0396061	0.0465295	0.0545282	0.0645155	0.0762319	0.0926154	0.112083	0.133994	0.160114	0.191532	0.227571	0.269743	0.306458	0.346484	0.424849	0.494836	0.57669	0.628403	0.69129	0.711078	0.725353	0.73245
	8	0.00597512	0.00730977	0.00904124	0.0110057	0.0138931	0.0175245	0.0221342	0.0284811	0.0367964	0.0499416	0.067738	0.0906275	0.121734	0.164448	0.223098	0.298261	0.369912	0.454338	0.623687	0.78299	0.972401	1.09018	1.21805	1.24579	1.26442	1.27335
	10	0.00166221	0.00214715	0.00281508	0.00362842	0.00491583	0.0066751	0.00911615	0.0128046	0.0181767	0.0277425	0.042456	0.0640337	0.0974385	0.150803	0.237466	0.358531	0.487093	0.650349	0.986792	1.31495	1.70663	1.94051	2.15577	2.17793	2.20004	2.2104
	20	3.23735e-06	5.99825e-06	1.14837e-05	2.1675e-05	4.68266e-05	0.00010253	0.000231004	0.000557253	0.00140857	0.00443139	0.0140565	0.0438238	0.146436	0.519239	1.56733	3.92532	6.76938	10.2073	16.9498	21.7864	24.0426	24.4189	24.4503	24.452	24.4366	24.4211
	45	1.57043e-12	1.71863e-11	1.86304e-10	2.48531e-09	5.63531e-08	0.000232854	0.0453209	1.1649	7.2601	24.8556	45.5683	53.7733	54.762	55.7273	53.6005	51.227	47.7466	45.2582	45.4449	43.3921	40.2653	37.3688	33.353	31.5168	29.6305	29.3649
		Site number
	Time (h)	1	2	3	4	5	6	7	8	9	10	11	12	13	14	15	16	17	18	19	20	21	22	23	24	25	26
Survival rate of R	0	1	1	1	1	1	1	1	1	1	1	1	1	1	1	1	1	1	1	1	1	1	1	1	1	1	1
	2	1.45161	1.45627	1.48268	1.49691	1.50721	1.51277	1.51547	1.51677	1.51613	1.51572	1.51225	1.51196	1.51108	1.50391	1.49675	1.49161	1.48739	1.48407	1.48143	1.47888	1.47271	1.46765	1.45974	1.45668	1.45319	1.45139
	4	1.60856	1.62655	1.67073	1.69863	1.72363	1.74224	1.75703	1.76908	1.7796	1.7887	1.79271	1.80435	1.80525	1.80032	1.79489	1.79081	1.78652	1.78325	1.78278	1.78015	1.77235	1.76454	1.75179	1.74558	1.73727	1.73279
	6	1.62953	1.66093	1.71617	1.75263	1.78709	1.81444	1.83751	1.85751	1.87621	1.89245	1.90337	1.92062	1.92426	1.92097	1.91492	1.90842	1.89953	1.89049	1.8823	1.87025	1.8504	1.83369	1.80985	1.79855	1.78427	1.77718
	8	1.61254	1.65457	1.71764	1.76028	1.80157	1.83557	1.8654	1.89287	1.91973	1.94548	1.96686	1.99423	2.00742	2.01354	2.01514	2.0143	2.00563	1.99443	1.98637	1.96906	1.94058	1.91602	1.88312	1.86686	1.84823	1.8393
	10	1.5865	1.63688	1.70552	1.75236	1.79855	1.83753	1.87243	1.90569	1.93929	1.97403	2.00638	2.04593	2.07287	2.09515	2.11297	2.12698	2.12448	2.11574	2.11818	2.10095	2.06818	2.03654	1.99523	1.97307	1.95096	1.94062
	20	1.44771	1.53253	1.62259	1.68453	1.74618	1.79946	1.84902	1.9002	1.95812	2.02716	2.1125	2.22965	2.38155	2.62698	2.94355	3.3415	3.56397	3.72371	4.20509	4.41862	4.4244	4.35422	4.32275	4.32047	4.33147	4.34596
	45	1.18023	1.34465	1.49997	1.62249	1.76926	1.93983	2.21631	3.06629	4.85309	7.4825	9.33276	9.56768	9.19382	9.0482	8.72027	8.44444	7.95765	7.50931	7.24003	6.79793	6.30783	5.92664	5.46945	5.27708	5.08453	5.10524

## Sheet: Fig.4f
Time (h)	Growth rate of N (h-1)	Growth rate of All (h-1)	N/R
0	0	0	1
2	-0.359125	-0.00445	0.326229
4	-0.350391	0.00249	0.138806
6	-0.229119	0.00999	0.135205
8	-0.138998	0.01602	0.169143
10	-0.0710561	0.02273	0.243379
20	0.092793	0.07702	2.17969
45	0.079523	0.06792	5.36011

## Sheet: Fig.5a
Survival rate of N
Sample num	Natural distribution	Uniform distribution	Swap distribution
1	1.12907	1.06263	0.879534
2	1.0646	1.00879	0.952731
3	1.20879	1.03408	0.782185
4	1.1351	1.06582
5		0.964567
t test	Natural distribution vs Uniform distribution	Uniform distribution vs Swap distribution	Natural distribution vs Swap distribution
p value	0.01512	0.0121401	0.00462978

[truncated: 5 more sheets: Fig.5b, Fig.5c, Fig.6a, Fig.6b, Fig.7]
